# Supplementary material for: Patched regulates lipid homeostasis by controlling cellular cholesterol levels
Source: Nat Commun. 2021 Aug 12;12:4898. doi: 10.1038/s41467-021-24995-9 (PMC8361143; doi:10.1038/s41467-021-24995-9)
Supplement: Supplementary file 7 — Source data [file 41467_2021_24995_MOESM7_ESM.xlsx]

## Sheet: Figure 1E
Figure 1E. Quantification of Nile Red staining
Each value represents Int Den of 1 animal
Mock 5mg/L Cholesterol	ptc-3(RNAi) 5mg/L Cholesterol
0.596643	0.229854
0.474616	0.241774
0.681855	0.471521
0.657501	0.526422
0.583463	0.155854
1	0.106924
0.633487	0.0685281
0.703083	0.0772125
0.465799	0.111948
0.53975	0.572278
0.547112	0.131042
0.766033	0.106667
0.527579	0.428478
0.410949
0.481726
0.523574
0.735473
0.78578
1
0.76904
0.702978
0.747864
Table Analyzed	Cholesterol
Data sets analyzed	A-D
ANOVA summary
F	12.8
P value	<0.0001
P value summary	****
Significant diff. among means (P < 0.05)?	Yes
R squared	0.4026
Brown-Forsythe test
F (DFn, DFd)	1.527 (3, 57)
P value	0.2174
P value summary	ns
Are SDs significantly different (P < 0.05)?	No
Bartlett's test
Bartlett's statistic (corrected)	6.099
P value	0.1069
P value summary	ns
Are SDs significantly different (P < 0.05)?	No
ANOVA table	SS	DF	MS	F (DFn, DFd)	P value
Treatment (between columns)	1.571	3	0.5238	F (3, 57) = 12.80	P<0.0001
Residual (within columns)	2.332	57	0.04091
Total	3.903	60
Model comparison	SS	DF	Probability it is correct
Null H. All population means identical	3.903	60	0.0004694%
Alternative H: Distinct population means	2.332	57	100%
Ratio of probabilities			0
Difference in AICc			24.54
Data summary
Number of treatments (columns)	4
Number of values (total)	61

## Sheet: Figure 1G
Figure 1G. Quantification of CARS signal
mock	droplet_count	ptc-3(RNAi)	droplet_count
1-Mock.txt	516	1-ptc3.txt	93
2-Mock.txt	429	5-ptc3.txt	11
3-Mock.txt	446	6-ptc3.txt	79
4-Mock.txt	759	7-ptc3.txt	130
5-Mock.txt	732	8-ptc3.txt	507
6-Mock.txt	651	9-ptc3.txt	265
7-Mock.txt	688	10-ptc3.txt	92
8-Mock.txt	269	11-ptc3.txt	34
9-Mock.txt	376	12-ptc3.txt	112
10-Mock.txt	266	14-ptc3.txt	400
11-Mock.txt	334	15-ptc3.txt	364
12-Mock.txt	345	16-ptc3.txt	465
13-Mock.txt	221	17-ptc3.txt	20
14-Mock.txt	319	18-ptc3.txt	466
15-Mock.txt	274	19-ptc3.txt	8
16-Mock.txt	338	20-ptc3.txt	419
17-Mock.txt	175	21-ptc3.txt	185
18-Mock.txt	424	22-ptc3.txt	232
19-Mock.txt	441	23-ptc3.txt	44
20-Mock.txt	561
Table Analyzed	Data 1
Column B	ptc-3(RNAi)
vs.	vs.
Column A	Mock
Unpaired t test
P value	0.0008
P value summary	***
Significantly different (P < 0.05)?	Yes
One- or two-tailed P value?	Two-tailed
t, df	t=3.621, df=41
How big is the difference?
Mean of column A	416.3
Mean of column B	223.2
Difference between means (B - A) ± SEM	-193.1 ± 53.33
95% confidence interval	-300.8 to -85.38
R squared (eta squared)	0.2423
F test to compare variances
F, DFn, Dfd	1.028, 20, 21
P value	0.9478
P value summary	ns
Significantly different (P < 0.05)?	No
Data analyzed
Sample size, column A	22
Sample size, column B	21

## Sheet: Figure 2A
Figure 2A. Quantification of cholesterol efflux from yeast expresing empty plasmid, PTC-3 ior PTC-3 D697A mutation.
Vector/Date	2017 11 21	2017 11 23	2018 02 06	2018 02 08	2018 03 21	2018 04 11
Empty	0.199698	0.173496	0.273621	0.55044	0.168603	0.249147
PTC-3-1	0.304766	0.237789	0.561992	0.703478	0.212878	0.321835
DA mutation			0.450124	0.496163	0.147307	0.234707
Normalized to Empty vector
Empty	1	1	1	1	1	1
PTC-3	1.52613	1.37057	2.05391	1.27803	1.2626	1.29174
PTC-3 D697A	0	0	1.64506	0.901394	0.873691	0.942042

## Sheet: Figure 2C
Figure 2 C. Quantification of sterols in adult C. elegans by MS
	Mock			ptc-3(RNAi)
Cholesterol	1.45764	1.49038	1.55341	3.13703	3.27548	3.74336
7-DHC	3.45082	4.10215	4.10478	1.76282	1.42021	2.01071
Lophenol	3.83774	3.72788	4.58539	1.51136	1.79736	1.26711
Table Analyzed	all
Two-way ANOVA	Ordinary
Alpha	0.05
Source of Variation	% of total variation	P value	P value summary	Significant?
Interaction	76.04	<0.0001	****	Yes
Sterol	2.145	0.1287	ns	No
Condition	16.55	<0.0001	****	Yes
ANOVA table	SS	DF	MS	F (DFn, DFd)	P value
Interaction	17.95	2	8.975	F (2, 12) = 86.66	P<0.0001
Sterol	0.5063	2	0.2531	F (2, 12) = 2.444	P=0.1287
Condition	3.906	1	3.906	F (1, 12) = 37.71	P<0.0001
Residual	1.243	12	0.1036
Difference between column means
Mean of Mock	3.146
Mean of ptc-3(RNAi)	2.214
Difference between means	0.9316
SE of difference	0.1517
95% CI of difference	0.6011 to 1.262
Data summary
Number of columns (Condition)	2
Number of rows (Sterol)	3
Number of values	18
Compare each cell mean with the other cell mean in that row
Number of families	1
Number of comparisons per family	3
Alpha	0.05
Sidak's multiple comparisons test	Mean Diff.	95.00% CI of diff.	Significant?	Summary
Mock - ptc-3(RNAi)
Cholesterol	-1.885	-2.613 to -1.157	Yes	****
7-DHC	2.155	1.427 to 2.883	Yes	****
Lophenol	2.525	1.797 to 3.253	Yes	****
Test details	Mean 1	Mean 2	Mean Diff.	SE of diff.	N1	N2	t	DF
Mock - ptc-3(RNAi)
Cholesterol	1.5	3.385	-1.885	0.2628	3	3	7.173	12
7-DHC	3.886	1.731	2.155	0.2628	3	3	8.2	12
Lophenol	4.05	1.525	2.525	0.2628	3	3	9.61	12

## Sheet: Figure 2E
Figure 2E. Quantification of apical membrane enrichment over cytoplasm of the cholesterol sensors YDA or YQDA D4::mCherry
Each value represents one worm
	YQDA Mock	YDA Mock	YQDA ptc-3(RNAi)	YDA ptc-3(RNAi)
	0.942461	0.94036	1.51222	2.81459
	1.08762	1.1355	1.4355	1.23374
	1.01444	0.828992	1.71822	1.85876
	0.986153	0.905138	2.09123	1.21299
	1.33304	1.02035	1.76189	1.45785
	1.37959	1.08011	1.43787	1.79969
	0.949807	0.89791	1.99427	1.88099
	1.12657	0.995715	1.40567	1.3135
	1.35104	1.16714	2.6651	1.66071
	1.22328	1.17134	1.29991	2.39423
	1.29472	1.05456	1.40751	1.36983
	1.74544	1.51658	2.27683	1.20684
	1.19247	1.22313	1.70366	1.13445
	1.05157	1.1811	1.78036	1.45177
	1.16264	0.908869		1.29702
		1.01834		1.32961
		0.725849		1.99835
				1.43812
				1.24016
				0.839947
				1.50154
Table Analyzed	QYDA				Table Analyzed	YDA
Column B	ptc-3(RNAi)				Column B	ptc-3(RNAi)
vs.	vs.				vs.	vs.
Column A	Mock				Column A	Mock
Unpaired t test					Unpaired t test
P value	<0.0001				P value	<0.0001
P value summary	****				P value summary	****
Significantly different (P < 0.05)?	Yes				Significantly different (P < 0.05)?	Yes
One- or two-tailed P value?	One-tailed				One- or two-tailed P value?	One-tailed
t, df	t=4.841, df=27				t, df	t=5.456, df=46
How big is the difference?					How big is the difference?
Mean of column A	1.189				Mean of column A	1.01
Mean of column B	1.749				Mean of column B	1.535
Difference between means (B - A) ± SEM	0.5599 ± 0.1157				Difference between means (B - A) ± SEM	0.5246 ± 0.09616
95% confidence interval	0.3226 to 0.7972				95% confidence interval	0.3310 to 0.7182
R squared (eta squared)	0.4647				R squared (eta squared)	0.3928
F test to compare variances					F test to compare variances
F, DFn, Dfd	3.403, 13, 14				F, DFn, Dfd	4.575, 25, 21
P value	0.0303				P value	0.0008
P value summary	*				P value summary	***
Significantly different (P < 0.05)?	Yes				Significantly different (P < 0.05)?	Yes
Data analyzed					Data analyzed
Sample size, column A	15				Sample size, column A	22
Sample size, column B	14				Sample size, column B	26

## Sheet: Figure 3B
Figure 3B. Quantification of number of ptc-3(RNAi)-treated worms that reached adulthood in the absence of cholesterol in the growth medium
	Mock	ptc-3(RNAi)	Mock low Cholesterol	ptc-3(RNAi) low cholesterol
	100	0	97.7186	90.5263
	100	28.5714	94.2308	90
	100	0	94.4444	87.5
Table Analyzed	Data 1
Data sets analyzed	A-D
ANOVA summary
F	79.39
P value	<0.0001
P value summary	****
Significant diff. among means (P < 0.05)?	Yes
R squared	0.9675
Brown-Forsythe test
F (DFn, DFd)	0.8496 (3, 8)
P value	0.5047
P value summary	ns
Are SDs significantly different (P < 0.05)?	No
Bartlett's test
Bartlett's statistic (corrected)
P value
P value summary
Are SDs significantly different (P < 0.05)?
ANOVA table	SS	DF	MS	F (DFn, DFd)	P value
Treatment (between columns)	16586	3	5529	F (3, 8) = 79.39	P<0.0001
Residual (within columns)	557.1	8	69.64
Total	17143	11
Data summary
Number of treatments (columns)	4
Number of values (total)	12
Number of families	1
Number of comparisons per family	3
Alpha	0.05
Dunnett's multiple comparisons test	Mean Diff.	95.00% CI of diff.	Significant?	Summary	Adjusted P Value	A-?
Mock vs. ptc-3(RNAi)	90.48	70.86 to 110.1	Yes	****	<0.0001	B	ptc-3(RNAi)
Mock vs. Mock low Cholesterol	4.535	-15.09 to 24.16	No	ns	0.845	C	Mock low Cholesterol
Mock vs. ptc-3(RNAi) low cholesterol	10.66	-8.963 to 30.28	No	ns	0.3338	D	ptc-3(RNAi) low cholesterol
Test details	Mean 1	Mean 2	Mean Diff.	SE of diff.	n1	n2	q	DF
Mock vs. ptc-3(RNAi)	100	9.524	90.48	6.814	3	3	13.28	8
Mock vs. Mock low Cholesterol	100	95.46	4.535	6.814	3	3	0.6656	8
Mock vs. ptc-3(RNAi) low cholesterol	100	89.34	10.66	6.814	3	3	1.564	8

## Sheet: Figure 3D
Figure 3D. Quantification of Nile Red staining of of lipid droplets in C. elegans adult mock- and ptc-3(RNAi)-treated after L2 stage on normal or low cholesterol conditions
Each value represents Int Den of 1 animal. Data for 5mg/L of cholesterol is the same as in figure 1E
	Mock 5mg/L Cholesterol	Mock Low Cholesterol	ptc-3(RNAi) 5mg/L Cholesterol	ptc-3(RNAi) Low Cholesterol
	0.596643	0.288316	0.229854	0.381792
	0.474616	0.525896	0.241774	0.264664
	0.681855	0.574232	0.471521	0.568096
	0.657501	0.646194	0.526422	0.659455
	0.583463	0.624109	0.155854	0.155134
	1	0.564332	0.106924	1
	0.633487	0.629491	0.0685281	0.690822
	0.703083	0.912304	0.0772125	0.984483
	0.465799	0.64063	0.111948	0.651098
	0.53975	0.569472	0.572278	0.573372
	0.547112	0.487443	0.131042	0.124184
	0.766033	0.932356	0.106667
	0.527579	0.544821	0.428478
	0.410949	0.893576
	0.481726	0.974129
	0.523574
	0.735473
	0.78578
	1
	0.76904
	0.702978
	0.747864
Table Analyzed	Cholesterol
Data sets analyzed	A-D
ANOVA summary
F	12.8
P value	<0.0001
P value summary	****
Significant diff. among means (P < 0.05)?	Yes
R squared	0.4026
Brown-Forsythe test
F (DFn, DFd)	1.527 (3, 57)
P value	0.2174
P value summary	ns
Are SDs significantly different (P < 0.05)?	No
Bartlett's test
Bartlett's statistic (corrected)	6.099
P value	0.1069
P value summary	ns
Are SDs significantly different (P < 0.05)?	No
ANOVA table	SS	DF	MS	F (DFn, DFd)	P value
Treatment (between columns)	1.571	3	0.5238	F (3, 57) = 12.80	P<0.0001
Residual (within columns)	2.332	57	0.04091
Total	3.903	60
Model comparison	SS	DF	Probability it is correct
Null H. All population means identical	3.903	60	0.0004694%
Alternative H: Distinct population means	2.332	57	100%
Ratio of probabilities			0
Difference in AICc			24.54
Data summary
Number of treatments (columns)	4
Number of values (total)	61
Number of families	1
Number of comparisons per family	3
Alpha	0.05
Dunnett's multiple comparisons test	Mean Diff.	95.00% CI of diff.	Significant?	Summary	Adjusted P Value	A-?
Mock 5mg/L Cholesterol vs. Mock Low Cholesterol	-0.002261	-0.1671 to 0.1626	No	ns	>0.9999	B	Mock Low Cholesterol
Mock 5mg/L Cholesterol vs. ptc-3(RNAi) 5mg/L Cholesterol	0.4032	0.2309 to 0.5755	Yes	****	<0.0001	C	ptc-3(RNAi) 5mg/L Cholesterol
Mock 5mg/L Cholesterol vs. ptc-3(RNAi) Low Cholesterol	0.1013	-0.08056 to 0.2831	No	ns	0.4171	D	ptc-3(RNAi) Low Cholesterol
Test details	Mean 1	Mean 2	Mean Diff.	SE of diff.	n1	n2	q	DF
Mock 5mg/L Cholesterol vs. Mock Low Cholesterol	0.6516	0.6538	-0.002261	0.06773	22	15	0.03338	57
Mock 5mg/L Cholesterol vs. ptc-3(RNAi) 5mg/L Cholesterol	0.6516	0.2483	0.4032	0.07076	22	13	5.699	57
Mock 5mg/L Cholesterol vs. ptc-3(RNAi) Low Cholesterol	0.6516	0.5503	0.1013	0.07469	22	11	1.356	57

## Sheet: Figure 3E
Figure 3E. Quantification of number of ptc-3(RNAi)-treated worms that reached adulthood in combination with ncr-1/2 (RNAi).
Treatment
Repetition 1	Adults	Alive	Total worms	Adults	Alive
Mock	21	21	21	100	100
ptc-3(RNAi)+2XMock	8	47	53	17.0213	88.6792
ptc-3(RNAi)+2XMock	1	55	56	1.81818	98.2143
ncr-2(RNAi)+ncr-1(RNAi)+ptc-3(RNAi)	58	68	68	85.2941	100
ncr-2(RNAi)+ncr-1(RNAi)+ptc-3(RNAi)	17	47	47	36.1702	100
ncr-2(RNAi)+ncr-1(RNAi)	45	45	45	100	100
ncr-2(RNAi)+ncr-1(RNAi)	35	36	36	97.2222	100
Repetition 2	Adults	Alive	Total worms	Adults	Alive
Mock	51	51	51	100	100
PTC-3,2XMock	0	77	78	0	98.7179
PTC-3,2XMock	0	80	90	0	88.8889
ncr-2(RNAi)+ncr-1(RNAi)+ptc-3(RNAi)	1	49	53	2.04082	92.4528
ncr-2(RNAi)+ncr-1(RNAi)+ptc-3(RNAi)	6	134	135	4.47761	99.2593
ncr-2(RNAi)+ncr-1(RNAi)	77	77	77	100	100
Repetition 3	Adults	Alive	Total worms	Adults	Alive
Mock	49	49	49	100	100
ptc-3(RNAi)+2XMock	1	114	114	0.877193	100
ptc-3(RNAi)+2XMock	2	102	102	1.96078	100
ncr-2(RNAi)+ncr-1(RNAi)+ptc-3(RNAi)	3	61	62	4.91803	98.3871
ncr-2(RNAi)+ncr-1(RNAi)+ptc-3(RNAi)	3	43	43	6.97674	100
ncr-2(RNAi)+ncr-1(RNAi)	66	68	68	97.0588	100
ncr-2(RNAi)+ncr-1(RNAi)	67	69	69	97.1014	100

## Sheet: Figure 5B 
Figure 5B. Quantification of ptc-3(RNAi) survivors at growth temperature 20°C or 25°C
PTC-3 RNAi
2018 10 18	20C	25C
total	76	81
Alive	37	78
Proportion	48.6842	96.2963
2019 02 25	20C	25C
total	44	54
Alive	16	38
Proportion	36.3636	70.3704
2018 11 05	20C	25C
total	35	22
Alive	26	17
	74.2857	77.2727
2019 02 25	20C	25C
total	42	89
Alive	25	64
Proportion	59.5238	71.9101
Table Analyzed	Data 1
Column B	25C
vs.	vs.
Column A	20C
Unpaired t test
P value	0.0216
P value summary	*
Significantly different (P < 0.05)?	Yes
One- or two-tailed P value?	One-tailed
t, df	t=2.919, df=4
How big is the difference?
Mean of column A	48.19
Mean of column B	79.53
Difference between means (B - A) ± SEM	31.34 ± 10.74
95% confidence interval	1.529 to 61.14
R squared (eta squared)	0.6805
F test to compare variances
F, DFn, Dfd	1.576, 2, 2
P value	0.7765
P value summary	ns
Significantly different (P < 0.05)?	No
Data analyzed
Sample size, column A	3
Sample size, column B	3

## Sheet: Figure 5C
Figure 5C Lipidomics on mock or RNAi treated worms. ptc-3(RNAi) worms
	Mock_p1_1	Mock_p1_2	Mock_p1_3	Mock_p1_1	Mock_p1_2	Mock_p1_3	ptc3_p1_1	ptc3_p1_2	ptc3_p1_3	ptc3_p1_1	ptc3_p1_2	ptc3_p1_3
SumPC	1.39514e+06	1.68174e+06	1.77114e+06	1.43099e+06	1.086e+06	1.23694e+06	788602	1.51594e+06	910537	1.28683e+06	1.09046e+06	1.25614e+06
SumPE	1.08358e+06	1.87893e+06	2.14296e+06	2.18676e+06	1.01381e+06	1.4444e+06	2.25178e+06	2.30162e+06	1.66481e+06	1.48597e+06	1.63653e+06	2.22587e+06
SumCL	46995.8	76648.9	39526	50007	58277.6	54968.1	34025.6	57647.7	40057	24018.5	53064.4	96232
SumPS	2.08893e+06	1.60119e+06	1.26078e+06	1.02556e+06	648979	618766	730876	1.36669e+06	721518	537962	845002	1.0653e+06
SumPI	352893	244183	258523	185301	205406	202764	236738	190719	194863	117943	270319	234307
SumSM	163723	301444	105573	198136	80637.4	75335.5	47872.1	279848	58562.3	95367	134387	155141
SumCeramides	795294	2.44657e+06	887660	1.00623e+06	760168	866826	582145	1.94895e+06	673657	715168	1.00176e+06	996843
SumGlcCer	9754.19	17194.5	8273.43	7298.36	8348.58	14210.7	5187.96	11058.9	1812.56	6932.45	7308.16	7197.61
Sum total	5.9363e+06	8.24789e+06	6.47443e+06	6.09029e+06	3.86163e+06	4.51421e+06	4.67723e+06	7.67247e+06	4.26582e+06	4.27019e+06	5.03883e+06	6.03703e+06
Normalized to totals
SumPC	23.5019	20.3899	27.3559	23.4963	28.1229	27.4011	16.8605	19.7582	21.345	30.1352	21.6412	20.8072
SumPE	18.2534	22.7807	33.0988	35.9056	26.2534	31.9966	48.1435	29.9985	39.0268	34.7986	32.4784	36.8703
SumCL	0.791668	0.929315	0.610493	0.821094	1.50915	1.21767	0.727472	0.751357	0.939024	0.562468	1.05311	1.59403
SumPS	35.189	19.4133	19.4731	16.8393	16.8058	13.7071	15.6263	17.8129	16.9139	12.5981	16.7698	17.6461
SumPI	5.94466	2.96055	3.99298	3.04257	5.31916	4.49168	5.0615	2.48575	4.56802	2.762	5.36472	3.88116
SumSM	2.75799	3.6548	1.63061	3.25331	2.08817	1.66885	1.02351	3.64743	1.37283	2.23332	2.66702	2.56982
SumCeramides	13.3971	29.6629	13.7102	16.5219	19.6852	19.2022	12.4464	25.4018	15.792	16.7479	19.8808	16.5121
SumGlcCer	0.164314	0.208471	0.127786	0.119836	0.216193	0.3148	0.110919	0.144137	0.0424904	0.162345	0.145037	0.119224
Sum total	100	100	100	100	100	100	100	100	100	100	100	100
Average	Mock	ptc-3(RNAi)
SumPC	25.0447	21.7579
SumPE	28.0481	36.886
SumCL	0.979897	0.93791
SumPS	20.2379	16.2278
SumPI	4.29193	4.02053
SumSM	2.50896	2.25232
SumCeramides	18.6966	17.7968
SumGlcCer	0.1919	0.120692
Sum total	100	100

[truncated: 19 more sheets: Figure 5D, Figure 6B, Figure 6D, Figure 6H, Figure 6I, Figure 6K, Figure S1A, Figure S1F, Figure S2 A, Figure S2B, Figure S3C, Figure S5A, Figure S5B, Figure S5C, Figure S5D, Figure S5E, Figure S5F, Figure S5G, Figure S5H]
